# Supplementary material for: The Impact of Yoyo Dieting and Resistant Starch on Weight Loss and Gut Microbiome in C57Bl/6 Mice
Source: Nutrients. 2024 Sep 17;16(18):3138. doi: 10.3390/nu16183138 (PMC11435396; doi:10.3390/nu16183138)
Supplement: Supplementary file 1 [file nutrients-16-03138-s001.zip]

Archive with 1 entries (1 files):
- nutrients-3160213-supplementary.pdf
